# Supplementary material for: Persistent rise in device-related errors for CGRP monoclonal antibodies: impact of the COVID-19 pandemic and post-pandemic implications
Source: Naunyn Schmiedebergs Arch Pharmacol. 2026 Mar 20;399(9):14543–52. doi: 10.1007/s00210-026-05223-x (PMC13357513; doi:10.1007/s00210-026-05223-x)
Supplement: Supplementary file 1 — (DOCX 346 KB) [file 210_2026_5223_MOESM1_ESM.xlsx]

## Sheet: Suppl. Fig. 1
Supplementary Fig 1. Venn Diagram of Signals of Disproportionate Reporting (SDRs) Across the Pre-Pandemic, During-Pandemic, and Post-Pandemic Periods.

## Sheet: Suppl Fig, 2
Supplemental Fig 2. Emergence of New Reporting Signals. This plot highlights AEs that were not reported in the pre-pandemic baseline but emerged as statistically significant signals of disproportionate reporting (SDRs) in subsequent periods. The absence of a data point for a given period indicates that no reports were found for that event.

## Sheet: Suppl. Table 1
		Supplemetary Table 1. Algorithms and criteria used for disproportionality analysis.
		Algorithm	Formula / Equation	Criteria for SDR
		Frequentist Method
		Reporting Odds Ratio (ROR)		a≥3, lower limit of 95% CI > 1
		95% Confidence Interval (CI)
		Proportional Reporting Ratio (PRR)		a≥3, χ2 ≥4 and PRR≥2
		c2
		a: number of reports containing both the target drug and the target adverse event;
		b: number of reports containing the target drug but other adverse events;
		c: number of reports containing other drugs and the target adverse event;
		d: number of reports containing other drugs and other adverse events;
		SDR, signals of disproportionate reporting.

## Sheet: Suppl. Table 2
	Supplementary Table 2. Demographic and Clinical Characteristics of the Cohorts.
	Characteristics	Pre-Pandemic cases, n (%)	During-Pandemic cases, n (%)	Post-Pandemic cases, n (%)
	Age
	<18	47 (0.4)	132 (0.4)	137 (0.9)
	18-40	1551 (11.7)	4074 (13.2)	3074 (19.4)
	41-64	2790 (21.0)	7265 (23.5)	5566 (35.0)
	³65	631 (4.7)	2512 (8.1)	2270 (14.3)
	Unknown or missing	8273 (62.2)	16931 (54.8)	4834 (30.4)
	Gender
	Male	1427 (10.7)	3745 (12.1)	1932 (12.2)
	Female	8866 (66.7)	22364 (72.3)	12175 (76.7)
	Missing	2999 (22.6)	4805 (15.5)	1774 (11.2)
	Outcome
	Death	72 (0.5)	202 (0.7)	115 (0.7)
	Hospitalization-initial or prolonged	397 (3.0)	877 (2.8)	76 (0.5)
	Life-threatening	68 (0.5)	95 (0.3)	666 (4.2)
	Disability	149 (1.1)	191 (0.6)	174 (1.1)
	Other	12606 (94.8)	29549 (95.6)	14850 (93.5)
	Reporting Country
	United States	12740 (95.8)	29118 (94.2)	14259 (89.8)
	Japan	0 (0)	57 (0.2)	88 (0.6)
	France	2 (0.02)	25 (0.1)	26 (0.2)
	Denmark	3 (0.02)	23 (0.1)	22 (0.1)
	United Kingdom	30 (0.23)	264 (0.9)	405 (2.6)
	Italy	4 (0.03)	70 (0.2)	35 (0.2)
	Other	513 (3.9)	1357 (4.4)	1046 6.6)

## Sheet: Suppl. Table 3
Supplementary Table 3. Preferred Terms Qualifying as Signals of Disproportionate Reporting (SDRs) Exclusively in the Pre-Pandemic Cohort.
Abbreviations:
PRR: Proportional Reporting Ratio;
RRR: Relative Reporting Ratio;
ROR: Reporting Odds Ratio;
DE: Number of reports where the specific Event/Disease occurred and the patient was Exposed to the specific drug of interest.
dE: Number of reports where the specific Event/Disease occurred and the patient was Not exposed to the drug of interest (i.e., they were taking other drugs).
E: The total sum of reports where the Event/Disease occurred, regardless of drug exposure (E = DE + dE).
De: Number of reports of Other events/no disease occurred where the patient was Exposed to the specific drug of interest.
de: Number of reports of Other events/no disease occurred where the patient was Not exposed to the drug of interest (i.e., they were taking other drugs).
e: The total sum of reports where Other events/no disease occurred (e = De + de).
D: The total sum of reports for patients Exposed to the specific drug of interest, regardless of the outcome (D = DE + De).
d: The total sum of reports for patients Not exposed to the drug of interest (d = dE + de).
N: The total number of reports in the dataset (N = E + e or N = D + d).
adverse event	PRR	Chi_squared	RRR	ROR	ROR_lower_bound	ROR_upper_bound	DE	dE	E	De	de	e	D	d	N
acne cystic	4155	6323	3998	4156	1.52	11361	4	76	80	13288	1049328	1062616	13292	1049404	1062696
amenorrhoea	2365	8.65	2325	2366	1363	4109	13	434	447	13279	1048970	1062249	13292	1049404	1062696
cerebrospinal fluid leakage	4.59	10056	4393	4591	1863	11314	5	86	91	13287	1049318	1062605	13292	1049404	1062696
device failure	2543	19392	2495	2546	1.68	3858	23	714	737	13269	1048690	1061959	13292	1049404	1062696
influenza like illness	2615	103977	2563	2628	2.17	3183	109	3291	3400	13183	1046113	1059296	13292	1049404	1062696
inhibitory drug interaction	3.47	4555	3366	3471	1275	9449	4	91	95	13288	1049313	1062601	13292	1049404	1062696
injection site papule	6253	27975	5868	6257	3045	12855	8	101	109	13284	1049303	1062587	13292	1049404	1062696
irritable bowel syndrome	2143	10184	2113	2145	1359	3384	19	700	719	13273	1048704	1061977	13292	1049404	1062696
lichen planus	3.06	4819	2983	3061	1253	7.48	5	129	134	13287	1049275	1062562	13292	1049404	1062696
maternal exposure before pregnancy	2512	4781	2465	2513	1184	5334	7	220	227	13285	1049184	1062469	13292	1049404	1062696
muscle spasms	2097	113228	2069	2114	1837	2433	203	7643	7846	13089	1041761	1054850	13292	1049404	1062696
negative thoughts	3493	6275	3388	3494	1427	8559	5	113	118	13287	1049291	1062578	13292	1049404	1062696
neuralgia	2006	12814	1981	2008	1.38	2923	28	1102	1130	13264	1048302	1061566	13292	1049404	1062696
neuritis	6579	8406	6.15	6.58	2026	21371	3	36	39	13289	1049368	1062657	13292	1049404	1062696
oesophageal spasm	4386	4536	4208	4387	1371	14032	3	54	57	13289	1049350	1062639	13292	1049404	1062696
oligomenorrhoea	6152	19421	5.78	6154	2681	14127	6	77	83	13286	1049327	1062613	13292	1049404	1062696
paraesthesia oral	2479	14.85	2434	2482	1571	3919	19	605	624	13273	1048799	1062072	13292	1049404	1062696
photophobia	2638	24036	2585	2642	1787	3906	26	778	804	13266	1048626	1061892	13292	1049404	1062696
postmenopausal haemorrhage	5039	14.62	4797	5041	2208	11509	6	94	100	13286	1049310	1062596	13292	1049404	1062696
rash papular	2071	7613	2043	2072	1261	3405	16	610	626	13276	1048794	1062070	13292	1049404	1062696
retinal vascular occlusion	7177	9449	6663	7179	2201	23.41	3	33	36	13289	1049371	1062660	13292	1049404	1062696
sensitive skin	3076	6195	2998	3077	1361	6957	6	154	160	13286	1049250	1062536	13292	1049404	1062696
skin oedema	5921	7249	5578	5922	1832	19147	3	40	43	13289	1049364	1062653	13292	1049404	1062696
therapy non-responder	2417	77007	2375	2427	1982	2973	97	3169	3266	13195	1046235	1059430	13292	1049404	1062696
throat tightness	2533	30002	2485	2537	1811	3553	35	1091	1126	13257	1048313	1061570	13292	1049404	1062696
urticaria	2.01	98.25	1985	2025	1758	2334	199	7816	8015	13093	1041588	1054681	13292	1049404	1062696
weight increased	2163	144934	2132	2184	1918	2487	238	8687	8925	13054	1040717	1053771	13292	1049404	1062696
wrong dose	3663	14174	3545	3664	1878	7151	9	194	203	13283	1049210	1062493	13292	1049404	1062696

## Sheet: Suppl. Table 4
Supplementary Table 4. Preferred Terms Qualifying as Signals of Disproportionate Reporting (SDRs) Exclusively in the During-Pandemic Cohort.
Abbreviations:
PRR: Proportional Reporting Ratio;
RRR: Relative Reporting Ratio;
ROR: Reporting Odds Ratio;
DE: Number of reports where the specific Event/Disease occurred and the patient was Exposed to the specific drug of interest.
dE: Number of reports where the specific Event/Disease occurred and the patient was Not exposed to the drug of interest (i.e., they were taking other drugs).
E: The total sum of reports where the Event/Disease occurred, regardless of drug exposure (E = DE + dE).
De: Number of reports of Other events/no disease occurred where the patient was Exposed to the specific drug of interest.
de: Number of reports of Other events/no disease occurred where the patient was Not exposed to the drug of interest (i.e., they were taking other drugs).
e: The total sum of reports where Other events/no disease occurred (e = De + de).
D: The total sum of reports for patients Exposed to the specific drug of interest, regardless of the outcome (D = DE + De).
d: The total sum of reports for patients Not exposed to the drug of interest (d = dE + de).
N: The total number of reports in the dataset (N = E + e or N = D + d).
adverse event	PRR	Chi_squared	RRR	ROR	ROR_lower_bound	ROR_upper_bound	DE	dE	E	De	de	e	D	d	N
allergy to metals	7304	14921	6927	7304	2659	20069	4	63	67	30910	3556028	3586938	30914	3556091	3587005
artery dissection	8417	11964	7911	8418	2606	27185	3	41	44	30911	3556050	3586961	30914	3556091	3587005
carotid artery dissection	6636	8735	6329	6637	2073	21253	3	52	55	30911	3556039	3586950	30914	3556091	3587005
collagen disorder	5478	6614	5274	5478	1.72	17445	3	63	66	30911	3556028	3586939	30914	3556091	3587005
device alarm issue	7874	122789	7434	7879	5164	12023	23	336	359	30891	3555755	3586646	30914	3556091	3587005
device delivery system issue	3155	251895	3097	3167	2727	3679	177	6454	6631	30737	3549637	3580374	30914	3556091	3587005
dyschezia	2625	9278	2589	2626	1444	4774	11	482	493	30903	3555609	3586512	30914	3556091	3587005
eyelid function disorder	5001	5742	4835	5002	1574	15892	3	69	72	30911	3556022	3586933	30914	3556091	3587005
faecaloma	2241	6908	2217	2241	1266	3969	12	616	628	30902	3555475	3586377	30914	3556091	3587005
fibrosis	6592	84486	6289	6596	4202	10352	20	349	369	30894	3555742	3586636	30914	3556091	3587005
gastrointestinal hypomotility	3486	4664	3413	3486	1289	9427	4	132	136	30910	3555959	3586869	30914	3556091	3587005
headache	2.58	1727173	2546	2677	2551	2.81	1785	79580	81365	29129	3476511	3505640	30914	3556091	3587005
hormone level abnormal	3031	23247	2979	3033	1923	4783	19	721	740	30895	3555370	3586265	30914	3556091	3587005
incorrect dose administered	2245	579263	2221	2.28	2128	2442	847	43407	44254	30067	3512684	3542751	30914	3556091	3587005
incorrect route of product administration	2315	63969	2289	2319	1879	2861	89	4422	4511	30825	3551669	3582494	30914	3556091	3587005
injection site pustule	9203	19.96	8595	9204	3324	25485	4	50	54	30910	3556041	3586951	30914	3556091	3587005
intercepted product dispensing error	3306	13454	3241	3306	1763	6.2	10	348	358	30904	3555743	3586647	30914	3556091	3587005
intercepted product selection error	7733	37814	7309	7735	3.78	15827	8	119	127	30906	3555972	3586878	30914	3556091	3587005
liquid product physical issue	9173	579327	8569	9196	7.39	11443	87	1091	1178	30827	3555000	3585827	30914	3556091	3587005
migraine postdrome	172548	141301	69619	172564	28833	1032803	3	2	5	30911	3556089	3587000	30914	3556091	3587005
migraine-triggered seizure	69019	86464	43512	69026	16495	288849	3	5	8	30911	3556086	3586997	30914	3556091	3587005
needle track marks	13273	50452	12003	13275	5702	30909	6	52	58	30908	3556039	3586947	30914	3556091	3587005
ophthalmic migraine	6347	29.23	6067	6348	3115	12936	8	145	153	30906	3555946	3586852	30914	3556091	3587005
panic reaction	3216	36485	3156	3218	2179	4752	26	930	956	30888	3555161	3586049	30914	3556091	3587005
post concussion syndrome	12436	28265	11.32	12437	4433	34896	4	37	41	30910	3556054	3586964	30914	3556091	3587005
product container seal issue	2631	5407	2595	2632	1244	5568	7	306	313	30907	3555785	3586692	30914	3556091	3587005
product contamination physical	3824	21542	3733	3825	2152	6799	12	361	373	30902	3555730	3586632	30914	3556091	3587005
product outer packaging issue	5162	18642	4983	5163	2421	11.01	7	156	163	30907	3555935	3586842	30914	3556091	3587005
product packaging issue	2371	24308	2343	2373	1.68	3.35	33	1601	1634	30881	3554490	3585371	30914	3556091	3587005
product preparation error	2114	46229	2094	2117	1701	2634	82	4462	4544	30832	3551629	3582461	30914	3556091	3587005
product supply issue	2689	54365	2.65	2692	2055	3527	54	2310	2364	30860	3553781	3584641	30914	3556091	3587005
product temperature excursion issue	3918	102298	3822	3923	2959	5201	50	1468	1518	30864	3554623	3585487	30914	3556091	3587005
pupillary disorder	4.93	5612	4768	4.93	1552	15659	3	70	73	30911	3556021	3586932	30914	3556091	3587005
reversible cerebral vasoconstriction syndrome	2981	13518	2931	2982	1681	5.29	12	463	475	30902	3555628	3586530	30914	3556091	3587005
rubber sensitivity	9145	120.19	8545	9.15	5734	14.6	19	239	258	30895	3555852	3586747	30914	3556091	3587005
sinus headache	2117	4162	2097	2117	1095	4094	9	489	498	30905	3555602	3586507	30914	3556091	3587005
sleep disorder due to general medical condition, insomnia type	3164	18.1	3106	3165	1861	5383	14	509	523	30900	3555582	3586482	30914	3556091	3587005
therapeutic response delayed	5001	39174	4835	5003	2.93	8545	14	322	336	30900	3555769	3586669	30914	3556091	3587005
thunderclap headache	5849	7294	5614	5.85	1834	18661	3	59	62	30911	3556032	3586943	30914	3556091	3587005
tinnitus	2181	57255	2159	2184	1778	2682	93	4906	4999	30821	3551185	3582006	30914	3556091	3587005
vascular injury	3.46	4596	3388	3.46	1.28	9355	4	133	137	30910	3555958	3586868	30914	3556091	3587005
vertebral artery dissection	8417	11964	7911	8418	2606	27185	3	41	44	30911	3556050	3586961	30914	3556091	3587005
wrong dosage formulation	17255	66272	15135	17258	7316	40708	6	40	46	30908	3556051	3586959	30914	3556091	3587005

## Sheet: Suppl. Table 5
Supplementary Table 5. Preferred Terms Qualifying as Signals of Disproportionate Reporting (SDRs) Exclusively in the Post-Pandemic Cohort.
Abbreviations:
PRR: Proportional Reporting Ratio;
RRR: Relative Reporting Ratio;
ROR: Reporting Odds Ratio;
DE: Number of reports where the specific Event/Disease occurred and the patient was Exposed to the specific drug of interest.
dE: Number of reports where the specific Event/Disease occurred and the patient was Not exposed to the drug of interest (i.e., they were taking other drugs).
E: The total sum of reports where the Event/Disease occurred, regardless of drug exposure (E = DE + dE).
De: Number of reports of Other events/no disease occurred where the patient was Exposed to the specific drug of interest.
de: Number of reports of Other events/no disease occurred where the patient was Not exposed to the drug of interest (i.e., they were taking other drugs).
e: The total sum of reports where Other events/no disease occurred (e = De + de).
D: The total sum of reports for patients Exposed to the specific drug of interest, regardless of the outcome (D = DE + De).
d: The total sum of reports for patients Not exposed to the drug of interest (d = dE + de).
N: The total number of reports in the dataset (N = E + e or N = D + d).
adverse event	PRR	Chi_squared	RRR	ROR	ROR_lower_bound	ROR_upper_bound	DE	dE	E	De	de	e	D	d	N
abortion missed	6617	13279	6.39	6618	2433	17999	4	95	99	15877	2495489	2511366	15881	2495584	2511465
accident at work	4135	10994	4055	4137	1839	9306	6	228	234	15875	2495356	2511231	15881	2495584	2511465
antinuclear antibody increased	6.64	8881	6411	6641	2091	21086	3	71	74	15878	2495513	2511391	15881	2495584	2511465
arthropod sting	3571	4932	3514	3572	1326	9625	4	176	180	15877	2495408	2511285	15881	2495584	2511465
breakthrough pain	4714	5281	4606	4715	1495	14869	3	100	103	15878	2495484	2511362	15881	2495584	2511465
cerebral disorder	3316	34201	3268	3319	2196	5018	23	1090	1113	15858	2494494	2510352	15881	2495584	2511465
chalazion	4762	5369	4651	4763	1.51	15022	3	99	102	15878	2495485	2511363	15881	2495584	2511465
chillblains	35714	110478	29286	35725	13527	94352	5	22	27	15876	2495562	2511438	15881	2495584	2511465
finger deformity	3689	16.6	3627	3.69	1971	6.91	10	426	436	15871	2495158	2511029	15881	2495584	2511465
hostility	5714	10783	5549	5715	2107	15502	4	110	114	15877	2495474	2511351	15881	2495584	2511465
injection site infection	4652	21623	4547	4654	2398	9033	9	304	313	15872	2495280	2511152	15881	2495584	2511465
injection site scab	6223	12192	6024	6225	2291	16.91	4	101	105	15877	2495483	2511360	15881	2495584	2511465
intracranial aneurysm	2918	6873	2883	2919	1382	6165	7	377	384	15874	2495207	2511081	15881	2495584	2511465
menopause	2956	5812	2.92	2956	1318	6631	6	319	325	15875	2495265	2511140	15881	2495584	2511465
nerve block	4911	5646	4792	4911	1556	15.5	3	96	99	15878	2495488	2511366	15881	2495584	2511465
neurogenic shock	6548	13088	6326	6549	2408	17808	4	96	100	15877	2495488	2511365	15881	2495584	2511465
orthostatic hypertension	8.98	19773	8548	8982	3279	24604	4	70	74	15877	2495514	2511391	15881	2495584	2511465
post-traumatic neck syndrome	11786	45459	11033	11.79	5142	27032	6	80	86	15875	2495504	2511379	15881	2495584	2511465
product administration error	2803	79273	2772	2811	2222	3557	71	3980	4051	15810	2491604	2507414	15881	2495584	2511465
product label confusion	2227	4846	2.21	2228	1154	4303	9	635	644	15872	2494949	2510821	15881	2495584	2511465
skin sensitisation	5893	7481	5716	5894	1861	18665	3	80	83	15878	2495504	2511382	15881	2495584	2511465
soft tissue injury	5967	7621	5786	5968	1884	18906	3	79	82	15878	2495505	2511383	15881	2495584	2511465
sudden hearing loss	3531	4826	3476	3532	1311	9515	4	178	182	15877	2495406	2511283	15881	2495584	2511465
thought blocking	9429	14073	8951	9.43	2941	30237	3	50	53	15878	2495534	2511412	15881	2495584	2511465
trigeminal neuralgia	3.37	10827	3321	3372	1673	6793	8	373	381	15873	2495211	2511084	15881	2495584	2511465
vasoconstriction	5749	7211	5582	5.75	1817	18.2	3	82	85	15878	2495502	2511380	15881	2495584	2511465

## Sheet: Suppl. Table 6
Supplementary Table 6. Preferred Terms Qualifying as Signals of Disproportionate Reporting (SDRs) in Both the Pre-Pandemic and During-Pandemic Cohorts Only.
Abbreviations:
PRR: Proportional Reporting Ratio;
RRR: Relative Reporting Ratio;
ROR: Reporting Odds Ratio;
DE: Number of reports where the specific Event/Disease occurred and the patient was Exposed to the specific drug of interest.
dE: Number of reports where the specific Event/Disease occurred and the patient was Not exposed to the drug of interest (i.e., they were taking other drugs).
E: The total sum of reports where the Event/Disease occurred, regardless of drug exposure (E = DE + dE).
De: Number of reports of Other events/no disease occurred where the patient was Exposed to the specific drug of interest.
de: Number of reports of Other events/no disease occurred where the patient was Not exposed to the drug of interest (i.e., they were taking other drugs).
e: The total sum of reports where Other events/no disease occurred (e = De + de).
D: The total sum of reports for patients Exposed to the specific drug of interest, regardless of the outcome (D = DE + De).
d: The total sum of reports for patients Not exposed to the drug of interest (d = dE + de).
N: The total number of reports in the dataset (N = E + e or N = D + d).
adverse event	Pandemic Period	PRR	Chi_squared	RRR	ROR	ROR_lower_bound	ROR_upper_bound	DE	dE	E	De	de	e	D	d	N
adverse reaction	pre	6355	212317	5956	6376	4804	8462	52	646	698	13240	1048758	1061998	13292	1049404	1062696
adverse reaction	during	3557	97414	3.48	3562	2729	4648	56	1811	1867	30858	3554280	3585138	30914	3556091	3587005
alopecia	pre	3762	1115749	3636	3886	3567	4234	571	11983	12554	12721	1037421	1050142	13292	1049404	1062696
alopecia	during	2726	682641	2686	2763	2552	2991	636	26835	27471	30278	3529256	3559534	30914	3556091	3587005
blepharospasm	pre	3525	14953	3417	3526	1871	6646	10	224	234	13282	1049180	1062462	13292	1049404	1062696
blepharospasm	during	2164	6265	2142	2164	1222	3831	12	638	650	30902	3555453	3586355	30914	3556091	3587005
constipation	pre	9279	5821666	8408	9862	9175	10601	875	7445	8320	12417	1041959	1054376	13292	1049404	1062696
constipation	during	3314	1331051	3249	3379	3152	3621	842	29229	30071	30072	3526862	3556934	30914	3556091	3587005
device dispensing error	pre	3851	5534	3719	3852	1412	10511	4	82	86	13288	1049322	1062610	13292	1049404	1062696
device dispensing error	during	2825	6361	2782	2826	1335	5982	7	285	292	30907	3555806	3586713	30914	3556091	3587005
gastrointestinal motility disorder	pre	3.14	7847	3058	3141	1476	6687	7	176	183	13285	1049228	1062513	13292	1049404	1062696
gastrointestinal motility disorder	during	2088	5651	2069	2089	1.18	3697	12	661	673	30902	3555430	3586332	30914	3556091	3587005
impaired gastric emptying	pre	3205	13963	3119	3206	1754	5861	11	271	282	13281	1049133	1062414	13292	1049404	1062696
impaired gastric emptying	during	2166	11202	2145	2167	1392	3373	20	1062	1082	30894	3555029	3585923	30914	3556091	3587005
injection site haematoma	pre	3403	5969	3304	3404	1.39	8334	5	116	121	13287	1049288	1062575	13292	1049404	1062696
injection site haematoma	during	2022	4112	2004	2022	1082	3779	10	569	579	30904	3555522	3586426	30914	3556091	3587005
injection site macule	pre	52633	152328	31.98	52657	18.74	147961	6	9	15	13286	1049395	1062681	13292	1049404	1062696
injection site macule	during	23965	72901	20005	23969	9145	62824	5	24	29	30909	3556067	3586976	30914	3556091	3587005
local reaction	pre	6767	8735	6312	6768	2081	22.01	3	35	38	13289	1049369	1062658	13292	1049404	1062696
local reaction	during	3711	5253	3626	3711	1371	10045	4	124	128	30910	3555967	3586877	30914	3556091	3587005
medication overuse headache	pre	56844	541747	33467	56.92	31048	104351	18	25	43	13274	1049379	1062653	13292	1049404	1062696
medication overuse headache	during	13327	183.17	12047	13334	8291	21445	19	164	183	30895	3555927	3586822	30914	3556091	3587005
menstrual disorder	pre	6958	116461	6476	6.97	4666	10412	26	295	321	13266	1049109	1062375	13292	1049404	1062696
menstrual disorder	during	2298	12.41	2273	2299	1.46	3621	19	951	970	30895	3555140	3586035	30914	3556091	3587005
menstruation irregular	pre	2759	17836	2.7	2762	1726	4.42	18	515	533	13274	1048889	1062163	13292	1049404	1062696
menstruation irregular	during	2413	22952	2384	2415	1682	3467	30	1430	1460	30884	3554661	3585545	30914	3556091	3587005
postural orthostatic tachycardia syndrome	pre	5639	6752	5.33	5.64	1748	18199	3	42	45	13289	1049362	1062651	13292	1049404	1062696
postural orthostatic tachycardia syndrome	during	4376	14438	4252	4377	2058	9311	7	184	191	30907	3555907	3586814	30914	3556091	3587005
therapeutic product effect decreased	pre	3564	392993	3453	3608	3151	4.13	223	4940	5163	13069	1044464	1057533	13292	1049404	1062696
therapeutic product effect decreased	during	2686	288912	2648	2701	2398	3043	280	11991	12271	30634	3544100	3574734	30914	3556091	3587005
therapeutic product effect delayed	pre	2776	15878	2716	2778	1687	4575	16	455	471	13276	1048949	1062225	13292	1049404	1062696
therapeutic product effect delayed	during	3696	88871	3612	3.7	2775	4933	48	1494	1542	30866	3554597	3585463	30914	3556091	3587005
therapeutic product effect incomplete	pre	3.4	554061	3301	3463	3102	3865	340	7896	8236	12952	1041508	1054460	13292	1049404	1062696
therapeutic product effect incomplete	during	3099	891496	3044	3144	2904	3403	641	23792	24433	30273	3532299	3562572	30914	3556091	3587005
trichorrhexis	pre	3948	9895	3807	3949	1739	8967	6	120	126	13286	1049284	1062570	13292	1049404	1062696
trichorrhexis	during	4196	25159	4083	4197	2359	7467	12	329	341	30902	3555762	3586664	30914	3556091	3587005
wrong schedule	pre	5383	36.05	5103	5387	3001	9.67	12	176	188	13280	1049228	1062508	13292	1049404	1062696
wrong schedule	during	4125	17637	4016	4126	2122	8022	9	251	260	30905	3555840	3586745	30914	3556091	3587005

## Sheet: Suppl. Table 7
Supplementary Table 7. Preferred Terms Qualifying as Signals of Disproportionate Reporting (SDRs) in Both the During-Pandemic and Post-Pandemic Cohorts Only.
Abbreviations:
PRR: Proportional Reporting Ratio;
RRR: Relative Reporting Ratio;
ROR: Reporting Odds Ratio;
DE: Number of reports where the specific Event/Disease occurred and the patient was Exposed to the specific drug of interest.
dE: Number of reports where the specific Event/Disease occurred and the patient was Not exposed to the drug of interest (i.e., they were taking other drugs).
E: The total sum of reports where the Event/Disease occurred, regardless of drug exposure (E = DE + dE).
De: Number of reports of Other events/no disease occurred where the patient was Exposed to the specific drug of interest.
de: Number of reports of Other events/no disease occurred where the patient was Not exposed to the drug of interest (i.e., they were taking other drugs).
e: The total sum of reports where Other events/no disease occurred (e = De + de).
D: The total sum of reports for patients Exposed to the specific drug of interest, regardless of the outcome (D = DE + De).
d: The total sum of reports for patients Not exposed to the drug of interest (d = dE + de).
N: The total number of reports in the dataset (N = E + e or N = D + d).
adverse event	Pandemic Period	PRR	Chi_squared	RRR	ROR	ROR_lower_bound	ROR_upper_bound	DE	dE	E	De	de	e	D	d	N
accidental underdose	during	16594	5075121	14628	16797	15.11	18672	397	2752	3149	30517	3553339	3583856	30914	3556091	3587005
accidental underdose	post	19025	9327648	17078	19747	18131	21508	612	5055	5667	15269	2490529	2505798	15881	2495584	2511465
circumstance or information capable of leading to medication error	during	6421	1784613	6134	6494	5877	7176	412	7381	7793	30502	3548710	3579212	30914	3556091	3587005
circumstance or information capable of leading to medication error	post	8719	2818328	8313	8936	8104	9855	435	7840	8275	15446	2487744	2503190	15881	2495584	2511465
concussion	during	3325	45154	3259	3327	2314	4784	30	1038	1068	30884	3555053	3585937	30914	3556091	3587005
concussion	post	4454	61807	4359	4.46	2996	6638	25	882	907	15856	2494702	2510558	15881	2495584	2511465
coronary artery dissection	during	3763	11184	3675	3763	1773	7.99	7	214	221	30907	3555877	3586784	30914	3556091	3587005
coronary artery dissection	post	8943	39.47	8515	8947	4177	19164	7	123	130	15874	2495461	2511335	15881	2495584	2511465
craniocerebral injury	during	3.05	16835	2997	3051	1794	5188	14	528	542	30900	3555563	3586463	30914	3556091	3587005
craniocerebral injury	post	2.85	6529	2817	2851	1.35	6021	7	386	393	15874	2495198	2511072	15881	2495584	2511465
device deployment issue	during	4067	59605	3962	4.07	2791	5933	28	792	820	30886	3555299	3586185	30914	3556091	3587005
device deployment issue	post	3833	27944	3765	3835	2298	6403	15	615	630	15866	2494969	2510835	15881	2495584	2511465
device difficult to use	during	40858	140744.38	30411	48331	46675	50046	4881	13742	18623	26033	3542349	3568382	30914	3556091	3587005
device difficult to use	post	27865	88018.29	23819	36789	35407	38225	3960	22332	26292	11921	2473252	2485173	15881	2495584	2511465
device leakage	during	4603	915454	4465	4643	4163	5.18	338	8446	8784	30576	3547645	3578221	30914	3556091	3587005
device leakage	post	4762	435673	4651	4798	4.08	5643	152	5016	5168	15729	2490568	2506297	15881	2495584	2511465
device use error	during	6804	1548956	6.48	6867	6144	7675	332	5613	5945	30582	3550478	3581060	30914	3556091	3587005
device use error	post	3549	158891	3493	3564	2.89	4394	90	3985	4075	15791	2491599	2507390	15881	2495584	2511465
immediate post-injection reaction	during	6481	30065	6188	6482	3.18	13215	8	142	150	30906	3555949	3586855	30914	3556091	3587005
immediate post-injection reaction	post	13665	53599	12651	13669	5934	31486	6	69	75	15875	2495515	2511390	15881	2495584	2511465
incorrect product dosage form administered	during	20647	316277	17657	20.66	12982	32879	21	117	138	30893	3555974	3586867	30914	3556091	3587005
incorrect product dosage form administered	post	12088	28126	11296	12091	4372	33433	4	52	56	15877	2495532	2511409	15881	2495584	2511465
incorrect product formulation administered	during	40347	1306011	30.13	40407	28978	56343	47	134	181	30867	3555957	3586824	30914	3556091	3587005
incorrect product formulation administered	post	74436	1720.12	50832	74603	50165	110946	36	76	112	15845	2495508	2511353	15881	2495584	2511465
injection site discharge	during	14504	635632	12992	14529	11055	19097	58	460	518	30856	3555631	3586487	30914	3556091	3587005
injection site discharge	post	6225	256708	6026	6246	4844	8054	62	1565	1627	15819	2494019	2509838	15881	2495584	2511465
injection site hypoaesthesia	during	8653	99961	8117	8657	5287	14174	17	226	243	30897	3555865	3586762	30914	3556091	3587005
injection site hypoaesthesia	post	4911	14506	4792	4912	2179	11072	6	192	198	15875	2495392	2511267	15881	2495584	2511465
injection site laceration	during	7669	21244	7252	7.67	3102	18966	5	75	80	30909	3556016	3586925	30914	3556091	3587005
injection site laceration	post	11.64	26939	10906	11643	4216	32152	4	54	58	15877	2495530	2511407	15881	2495584	2511465
injection site oedema	during	5253	28954	5067	5254	2787	9903	10	219	229	30904	3555872	3586776	30914	3556091	3587005
injection site oedema	post	6707	27329	6474	6.71	3149	14299	7	164	171	15874	2495420	2511294	15881	2495584	2511465
intercepted medication error	during	3149	19353	3091	3.15	1886	5261	15	548	563	30899	3555543	3586442	30914	3556091	3587005
intercepted medication error	post	3315	5801	3267	3316	1367	8042	5	237	242	15876	2495347	2511223	15881	2495584	2511465
intercepted product administration error	during	24153	5467978	20136	24.38	21511	27631	299	1424	1723	30615	3554667	3585282	30914	3556091	3587005
intercepted product administration error	post	20384	8302394	18158	21026	19145	23091	509	3924	4433	15372	2491660	2507032	15881	2495584	2511465
intercepted product dispensing error	during	3306	13454	3241	3306	1763	6.2	10	348	358	30904	3555743	3586647	30914	3556091	3587005
intercepted product dispensing error	post	3416	9.45	3365	3417	1616	7227	7	322	329	15874	2495262	2511136	15881	2495584	2511465
maternal exposure timing unspecified	during	2366	4905	2338	2366	1175	4765	8	389	397	30906	3555702	3586608	30914	3556091	3587005
maternal exposure timing unspecified	post	2345	5576	2326	2346	1215	4532	9	603	612	15872	2494981	2510853	15881	2495584	2511465
panic disorder	during	2091	4012	2072	2092	1082	4045	9	495	504	30905	3555596	3586501	30914	3556091	3587005
panic disorder	post	3454	7962	3401	3455	1538	7758	6	273	279	15875	2495311	2511186	15881	2495584	2511465
prescribed underdose	during	3.27	181899	3208	3279	2734	3933	120	4221	4341	30794	3551870	3582664	30914	3556091	3587005
prescribed underdose	post	6.56	406631	6337	6592	5342	8134	91	2180	2271	15790	2493404	2509194	15881	2495584	2511465
product administered at inappropriate site	during	2156	74472	2135	2161	1809	2582	124	6615	6739	30790	3549476	3580266	30914	3556091	3587005
product administered at inappropriate site	post	3192	124928	3148	3204	2586	3969	86	4234	4320	15795	2491350	2507145	15881	2495584	2511465
product communication issue	during	15534	2264375	13805	15624	13422	18187	190	1407	1597	30724	3554684	3585408	30914	3556091	3587005
product communication issue	post	16238	4451052	14811	16576	14818	18542	344	3329	3673	15537	2492255	2507792	15881	2495584	2511465
product storage error	during	6681	6024919	6369	6933	6.55	7338	1312	22589	23901	29602	3533502	3563104	30914	3556091	3587005
product storage error	post	6633	4986057	6405	7042	6612	7501	1076	25492	26568	14805	2470092	2484897	15881	2495584	2511465
status migrainosus	during	57516	296281	38677	57532	25845	128072	9	18	27	30905	3556073	3586978	30914	3556091	3587005
status migrainosus	post	56122	160684	41617	56.14	20218	155882	5	14	19	15876	2495570	2511446	15881	2495584	2511465
wrong technique in device usage process	during	2268	162711	2244	2278	2001	2593	235	11918	12153	30679	3544173	3574852	30914	3556091	3587005
wrong technique in device usage process	post	6196	1049927	5999	6279	5.53	7.13	251	6366	6617	15630	2489218	2504848	15881	2495584	2511465

## Sheet: Suppl. Table 8
Supplementary Table 8. Preferred Terms Qualifying as Signals of Disproportionate Reporting (SDRs) in Both the Pre-Pandemic and Post-Pandemic Cohorts Only.
Abbreviations:
PRR: Proportional Reporting Ratio;
RRR: Relative Reporting Ratio;
ROR: Reporting Odds Ratio;
DE: Number of reports where the specific Event/Disease occurred and the patient was Exposed to the specific drug of interest.
dE: Number of reports where the specific Event/Disease occurred and the patient was Not exposed to the drug of interest (i.e., they were taking other drugs).
E: The total sum of reports where the Event/Disease occurred, regardless of drug exposure (E = DE + dE).
De: Number of reports of Other events/no disease occurred where the patient was Exposed to the specific drug of interest.
de: Number of reports of Other events/no disease occurred where the patient was Not exposed to the drug of interest (i.e., they were taking other drugs).
e: The total sum of reports where Other events/no disease occurred (e = De + de).
D: The total sum of reports for patients Exposed to the specific drug of interest, regardless of the outcome (D = DE + De).
d: The total sum of reports for patients Not exposed to the drug of interest (d = dE + de).
N: The total number of reports in the dataset (N = E + e or N = D + d).
adverse event	Pandemic Period	PRR	Chi_squared	RRR	ROR	ROR_lower_bound	ROR_upper_bound	DE	dE	E	De	de	e	D	d	N
device issue	pre	7494	3077049	6931	7799	7157	8498	596	6279	6875	12696	1043125	1055821	13292	1049404	1062696
device issue	post	2599	129478	2573	2613	2202	3099	135	8163	8298	15746	2487421	2503167	15881	2495584	2511465
drug delivery system issue	pre	5445	9694	5158	5446	1977	15004	4	58	62	13288	1049346	1062634	13292	1049404	1062696
drug delivery system issue	post	2709	4783	2.68	2.71	1209	6075	6	348	354	15875	2495236	2511111	15881	2495584	2511465
hyperacusis	pre	4457	14608	4272	4459	2082	9549	7	124	131	13285	1049280	1062565	13292	1049404	1062696
hyperacusis	post	3274	8705	3227	3275	1549	6923	7	336	343	15874	2495248	2511122	15881	2495584	2511465
panic attack	pre	2456	37975	2412	2461	1.84	3292	47	1511	1558	13245	1047893	1061138	13292	1049404	1062696
panic attack	post	2196	29063	2.18	2.2	1649	2935	47	3363	3410	15834	2492221	2508055	15881	2495584	2511465

[truncated: 1 more sheets: Suppl. Table 9]
